# Supplementary material for: Mevalonate Pathway Regulates Cell Size Homeostasis and Proteostasis through Autophagy
Source: Cell Rep. 2015 Dec 10;13(11):2610–20. doi: 10.1016/j.celrep.2015.11.045 (PMC4709259; doi:10.1016/j.celrep.2015.11.045)
Supplement: Table S1. Jurkat Cell Size and Count Changes in Drug Library Screen, Related to Figure 1 [file mmc2.xlsx]

## Sheet: Table S1
Supplemental Table S1 refers to Figure 1. Jurkat cell size and count changes in drug library screen.
Data is expressed as % control. Drug library was from Enzo Life Sciences. Small molecules used for validation were obtained as indicated in columns N-P
PRIMARY SCREEN													VALIDATION
Name	CAS #	Final concentration	Cell count average	Cell size average	Cell count StDev	Cell size StDev	P-value for cell size (ANOVA & Holm-Sidak)						Compound	Supplier	Solvent
Doxorubicin·HCl	25316-40-9	250 nM	0.23437	1.47144	0.0351518	0.0479947	<0.001						Rosuvastatin	SantaCruz	DMSO
Mitoxantrone·HCl	70476-82-3	25 nM	0.199855	1.42866	0.0630631	0.106986	<0.001						Fluvastatin	SantaCruz	DMSO
Epirubicin·HCl	56390-09-1	250 nM	0.206419	1.42013	0.0516713	0.0218822	<0.001						Pitavastatin	SantaCruz	DMSO
Pemetrexed Disodium	150399-23-8	2.5 µM	0.246904	1.3986	0.0279033	0.0575229	<0.001						Simvastatin	SantaCruz	DMSO
Nelarabine	121032-29-9	25 µM	0.201218	1.39613	0.0290972	0.0135822	<0.001						Atorvastatin Calcium Salt	SantaCruz	DMSO
Fludarabine Phosphate	75607-67-9	2.5 µM	0.3779	1.32654	0.02408	0.00940601	<0.001						Lovastatin	Sigma	DMSO
Bleomycin Sulfate	9041-93-4	2.5 µM	0.297407	1.32523	0.043166	0.0482282	<0.001						Pravastatin	Sigma	DMSO
Albendazole	54965-21-8	2.5 µM	0.20867	1.32048	0.0122032	0.113696	<0.001						Ibandronate	Sigma	H2O
Topotecan·HCl	119413-54-6	25 nM	0.199366	1.31398	0.0157079	0.0639739	<0.001						Zoledronic acid	Sigma	H2O
Zalcitabine (2',3'-Dideoxycytidine)	7481-89-2	25 µM	0.336138	1.30669	0.0731068	0.0605926	<0.001						GGTI 298	Sigma	DMSO
Adefovir Dipivoxil	142340-99-6	25 µM	0.22953	1.29661	0.0189965	0.0432809	<0.001						GGTI-2133	Sigma	DMSO
Bendamustine·HCl	3543-75-7	25 µM	0.266555	1.25963	0.000521934	0.0218127	<0.001						FTI-277	Sigma	H2O
Etoposide	33419-42-0	250 nM	0.24297	1.25034	0.0507669	0.0765329	<0.001						FTase Inhibitor I	SantaCruz	DMSO
Teniposide	29767-20-2	25 nM	0.477896	1.24828	0.0443265	0.0332633	<0.001						Zaragozic Acid A	SantaCruz	DMSO
Thiotepa	52-24-4	2.5 µM	0.583056	1.24812	0.0594618	0.0124161	<0.001						YM-53601	SantaCruz	DMSO
Mitomycin C	50-07-7	2.5 µM	0.257071	1.22294	0.0483059	0.058878	<0.001						Mevalolactone	Sigma	H2O
Ethinyl Estradiol	57-63-6	25 µM	0.263395	1.22067	0.0355103	0.0750221	<0.001						Farnesyl pyrophosphate	Sigma	sold as a ready solution
Triamterene	396-01-0	25 µM	0.398368	1.20997	0.0816444	0.0379416	<0.001						Geranylgeranyl pyrophosphate	Sigma	sold as a ready solution
Lomustine	13010-47-4	25 µM	0.287235	1.18929	0.107404	0.0696969	<0.001						Chlolesterol	Sigma	sold as a ready solution
Eplerenone	107724-20-9	25 µM	0.520828	1.18516	0.0604838	0.0350289	<0.001						Fatostatin	Sigma	DMSO
Rosuvastatin Calcium	147098-20-2	25 µM	0.689335	1.18501	0.0654166	0.0409649	<0.001						Chloroquine	Enzo	DMSO
Cytarabine	147-94-4	25 nM	0.296856	1.18155	0.0876435	0.050409	<0.001						Bafilomycin A1	gift from Dr Kumara Dissanayake	DMSO
Clofarabine	123318-82-1	25 nM	0.260078	1.18075	0.0725547	0.0481448	<0.001						Pepstatin	Sigma	DMSO
Cladribine	4291-63-8	250 nM	0.268182	1.1695	0.0240729	0.0335499	<0.001						Nocodazole	Sigma	DMSO
Lovastatin	75330-75-5	25 µM	0.664147	1.16315	0.145515	0.0456199	<0.001
Methotrexate	133073-73-1	25 nM	0.498745	1.15976	0.0926648	0.034545	<0.001
Mequinol	150-76-5	25 µM	0.863051	1.15482	0.0631792	0.0343158	<0.001
Nebivolol·HCl	152520-56-4	25 µM	0.48323	1.15117	0.108092	0.0937461	<0.001
Docetaxel (Taxotere)	114977-28-5	25 nM	0.518437	1.14101	0.0516934	0.0348516	<0.001
Ciclopirox	29342-05-0	2.5 µM	0.395135	1.13676	0.0701201	0.0321724	<0.001
Fluphenazine·HCl	146-56-5	2.5 µM	0.70105	1.12929	0.0787253	0.0168605	<0.001
Cidofovir	113852-37-2	25 µM	0.59257	1.12561	0.0942396	0.0565243	<0.001
Gemcitabine·HCl	122111-03-9	25 nM	0.427363	1.12258	0.0896943	0.0240073	<0.001
Fluorouracil (5-Fluorouracil)	51-21-8	25 µM	0.378613	1.1195	0.0232227	0.0370717	<0.001
Itraconazole	84625-61-6	25 µM	0.32288	1.1094	0.0255515	0.0712216	<0.001
Metaproterenol Hemisulfate (Orciprenaline)	5874-97-5	25 µM	0.89465	1.10376	0.0399993	0.0324986	0.003
Abacavir Sulfate	188062-50-2	25 µM	0.857874	1.1014	0.149036	0.0331041	0.005
Adapalene	106685-40-9	2.5 µM	0.268923	1.09734	0.0805598	0.101233	0.011
Lincomycin·HCl	7179-49-9	25 µM	0.754351	1.09678	0.110634	0.044655	0.013
Deferoxamine Mesylate	138-14-7	25 µM	0.496365	1.09419	0.0617243	0.0530688	0.021
Ivermectin	70288-86-7	2.5 µM	0.639558	1.08873	0.0570928	0.0257363	0.056
Phentolamine·HCl	73-05-2	25 µM	0.611999	1.08845	0.160301	0.0717573	0.059
Nisoldipine	63675-72-9	25 µM	0.341507	1.08747	0.0145732	0.0470852	0.07
Gemifloxacin	175463-14-6	25 µM	0.591272	1.08707	0.164139	0.0300878	0.075
Glipizide	29094-61-9	25 µM	0.611821	1.08682	0.111924	0.0493774	0.078
Thioridazine·HCl	130-61-0	2.5 µM	0.646132	1.08208	0.177427	0.0141871	0.166
Mercaptopurine Hydrate	6112-76-1	25 µM	0.792073	1.07987	0.104872	0.046574	0.229
Carboplatin	41575-94-4	25 µM	0.510082	1.07969	0.0290168	0.0159281	0.235
Etodolac	41340-25-4	25 µM	0.947183	1.07926	0.0183934	0.0419911	0.249
Pimozide	2062-78-4	2.5 µM	0.663251	1.07762	0.137769	0.0325675	0.31
Pralidoxime Chloride	51-15-0	25 µM	0.959457	1.07739	0.103576	0.0367087	0.317
Aprepitant	170729-80-3	2.5 µM	0.651135	1.07597	0.0242337	0.0222798	0.378
Meprobamate (Schedule Iv)	57-53-4	25 µM	0.940771	1.07583	0.0686155	0.0357497	0.384
Deferasirox	201530-41-8	2.5 µM	0.635632	1.07502	0.0393385	0.0212687	0.421
Clindamycin·HCl	21462-39-5	25 µM	0.805454	1.07426	0.137671	0.0624505	0.458
Trospium Chloride	10405-02-4	25 µM	0.98218	1.07265	0.0788069	0.048571	0.539
Leflunomide	75706-12-6	25 µM	0.605694	1.07263	0.0380005	0.0254917	0.539
Trifluoperazine·HCl	440-17-5	2.5 µM	0.77644	1.07233	0.126528	0.0101448	0.554
Pravastatin·Na	81131-70-6	25 µM	0.771206	1.07158	0.146952	0.0276489	0.591
Trimethadione	127-48-0	25 µM	1.01551	1.07147	0.0246254	0.0163807	0.596
Ergotamine Tartrate	379-79-3	25 µM	0.744916	1.06942	0.0568886	0.0540645	0.706
Paclitaxel (Taxol)	33069-62-4	25 nM	0.400486	1.06768	0.0477985	0.0224633	0.791
Palonosetron·HCl	135729-62-3	25 µM	0.721224	1.06738	0.0220909	0.0325799	0.804
Cyclosporine A	59865-13-3	2.5 µM	0.598502	1.06644	0.11061	0.00298278	0.843
Carmustine	154-93-8	25 µM	0.767019	1.0659	0.0136545	0.0089419	0.864
Escitalopram	128196-01-0	25 µM	0.382424	1.06349	0.0845915	0.039131	0.932
Chlorpromazine·HCl	69-09-0	2.5 µM	0.631274	1.06307	0.153565	0.016818	0.942
Amlodipine	88150-42-9	25 µM	0.26754	1.06231	0.0554364	0.0528863	0.956
Quinine·HCl·H2O	6119-47-7	25 µM	0.637051	1.06114	0.185122	0.0546656	0.971
Prasugrel	150322-43-3	25 µM	0.830807	1.06011	0.140607	0.0227177	0.981
Proparacaine·HCl	5875-06 9	25 µM	1.0694	1.05858	0.0496634	0.0465143	0.992
Propafenone·HCl	34183-22-7	25 µM	0.604868	1.05842	0.13032	0.0202791	0.992
Mesna	19767-45-4	25 µM	0.76865	1.05777	0.156114	0.0261044	0.995
Valganciclovir·HCl	175865-59-5	25 µM	0.891541	1.05772	0.0986696	0.0537984	0.995
Entacapone	130929-57-6	25 µM	0.519459	1.05761	0.0591309	0.054644	0.995
Acrivastine	87848-99-5	5 µM	0.976445	1.05686	0.11738	0.051642	0.997
Floxuridine	50-91-9	25 nM	0.178313	1.05674	0.0956671	0.0625641	0.997
Estropipate	7280-37-7	25 µM	0.747476	1.05566	0.209629	0.0687128	0.999
Nortriptyline·HCl	894-71-3	25 µM	0.497692	1.05557	0.0560405	0.0254435	0.999
Protriptyline·HCl	1225-55-4	25 µM	0.821385	1.05351	0.0562927	0.0192337	1
Dimenhydrinate	523-87-5	25 µM	0.557941	1.05332	0.14618	0.0508792	1
Atorvastatin Calcium	134523-03-8	25 µM	0.5518	1.05303	0.0694595	0.0282943	1
Ethionamide	536-33-4	25 µM	1.04541	1.05234	0.102759	0.0295537	1
Spectinomycin·HCl Pentahydrate	22189-32-8	25 µM	0.940973	1.05211	0.16448	0.0136123	1
Ethosuximide	77-67-8	25 µM	1.07514	1.04967	0.0741269	0.0254424	1
Irinotecan·HCl	100286-90-6	250 nM	0.414391	1.04792	0.0335924	0.0383695	1
Idoxuridine	54-42-2	25 µM	0.235168	1.04746	0.0622716	0.019331	1
Simvastatin	79902-63-9	25 µM	0.697681	1.04715	0.0287437	0.0540657	1
Methscopolamine Bromide ((−)-Scopolamine Methyl Bromide)	155-41-9	25 µM	0.682615	1.04601	0.0892191	0.0461074	1
Acamprosate	77337-73-6	25 µM	0.93297	1.04599	0.097446	0.0616785	1
Amiodarone·HCl	19774-82-4	2.5 µM	0.616333	1.04595	0.125412	0.0185285	1
Methacholine Chloride	62-51-1	25 µM	0.920822	1.04536	0.0493615	0.0222861	1
Sertaconazole	99592-32-2	25 µM	0.801016	1.04502	0.109199	0.0498583	1
Warfarin·Na	129-06-6	25 µM	0.708209	1.04477	0.0451319	0.0509087	1
Acetazolamide	59-66-5	25 µM	0.754967	1.04463	0.0535748	0.0608443	1
Haloperidol	52-86-8	25 µM	0.609308	1.04395	0.159236	0.0566442	1
Methoxsalen (Xanthotoxin)	298-81-7	25 µM	0.761343	1.04378	0.142978	0.0192122	1
Daunorubicin·HCl	23541-50-6	25 nM	0.710579	1.04304	0.106416	0.0370141	1
Cisplatin (Cis-Diamineplatinum(Ii) Dichloride )	15663-27-1	25 µM	0.894697	1.04291	0.0449855	0.00242415	1
Trihexyphenidyl·HCl	52-49-3	25 µM	1.04802	1.04177	0.0659883	0.0314452	1
Metyrapone	54-36-4	25 µM	0.923818	1.04103	0.0785388	0.0582673	1
Acarbose	56180-94-0	25 µM	0.876812	1.04052	0.145978	0.0473339	1
Chlorzoxazone	95-25-0	25 µM	0.828282	1.04001	0.079105	0.0433107	1
Atracurium Besylate	64228-81-5	25 µM	0.264397	1.03979	0.0227086	0.00802695	1
Metaraminol Bitartrate	33402-03-8	25 µM	0.773518	1.03979	0.116124	0.0581165	1
Ramelteon	196597-26-9	25 µM	0.925977	1.03925	0.110938	0.0656192	1
Acebutolol·HCl	34381-68-5	25 µM	0.797563	1.03924	0.174884	0.0405172	1
Chlorpropamide	94-20-2	25 µM	1.02055	1.03862	0.0484425	0.0206252	1
Gefitinib	184475-35-2	2.5 µM	0.735497	1.03857	0.113305	0.0446185	1
Stavudine	3056-17-5	25 µM	0.764277	1.03656	0.07111	0.0605384	1
Atazanavir	198904-31-3	25 µM	0.657903	1.03651	0.0544843	0.0520407	1
Etomidate	33125-97-2	25 µM	0.854102	1.03585	0.0549714	0.0491749	1
Propranolol·HCl	318-98-9	25 µM	0.632585	1.03558	0.0149736	0.0609695	1
Chlorthalidone	77-36-1	25 µM	0.918385	1.0346	0.0438934	0.0281559	1
Busulfan	55-98-1	25 µM	0.343067	1.03306	0.0456851	0.0163204	1
Methenamine Hippurate	5714-73-8	25 µM	0.890402	1.03249	0.103393	0.0629099	1
Permethrin	52645-53-1	25 µM	1.04512	1.03241	0.0802336	0.0683711	1
Donepezil·HCl	120011-70-3	25 µM	0.487488	1.03172	0.127635	0.00957253	1
Emtricitabine	143491-57-0	25 µM	0.581181	1.0317	0.135351	0.0191464	1
Ezetimibe	163222-33-1	25 µM	0.639357	1.03115	0.0608732	0.0221527	1
Apomorphine·HCl Hemihydrate	41372-20-7	2.5 µM	0.443975	1.03091	0.0714721	0.00709639	1
Fingolimod	162359-55-9	25 µM	0.953095	1.03058	0.118412	0.0350684	1
Rasagiline Mesylate	161735-79-1	25 µM	1.00753	1.0298	0.0581008	0.0240969	1
Zidovudine (3'-Azido-3'-Deoxythymidine)	30516-87-1	25 µM	0.714414	1.02969	0.0272312	0.0244666	1
Nelfinavir Mesylate	159989-65-8	2.5 µM	0.779082	1.02904	0.0835503	0.0148907	1
Acetaminophen	103-90-2	25 µM	0.890539	1.02862	0.0311426	0.0373659	1
Tolazamide	1156-19-0	25 µM	0.656878	1.02764	0.122742	0.0535181	1
Methsuximide	77-41-8	25 µM	0.752297	1.02763	0.0677771	0.0302272	1
Repaglinide	135062-02-1	25 µM	0.728323	1.02755	0.0630669	0.0220539	1
Cinacalcet·HCl	364782-34-3	25 µM	0.576768	1.02753	0.0885952	0.0510838	1
Pregabalin	148553-50-8	25 µM	0.591799	1.02604	0.124878	0.0196228	1
Procainamide·HCl	614-39-1	25 µM	0.935109	1.02563	0.173445	0.025274	1
Prazosin·HCl	19237-84-4	2.5 µM	0.483628	1.02558	0.177672	0.0557555	1
Amoxapine	14028-44-5	25 µM	0.537532	1.02535	0.0729635	0.0130076	1
Acetohexamide	968-81-0	25 µM	0.723411	1.02475	0.0674751	0.0629956	1
Duloxetine·HCl	136434-34-9	25 µM	0.35346	1.02458	0.0731418	0.0691441	1
Methazolamide	554-57-4	25 µM	0.924955	1.02394	0.0906086	0.0353085	1
Glyburide	10238-21-8	25 µM	0.805508	1.02292	0.0473751	0.0511959	1
Sildenafil Citrate	171599-83-0	25 µM	0.71917	1.02208	0.217631	0.0550522	1
Rizatriptan Benzoate	145202-66-0	25 µM	0.844414	1.02197	0.010438	0.0387599	1
Ganciclovir	82410-32-0	25 µM	0.509701	1.0217	0.101505	0.00791963	1
Nifedipine	21829-25-4	2.5 µM	0.919951	1.02164	0.104094	0.0356219	1
Trimipramine Maleate	521-78-8	25 µM	0.833727	1.02162	0.0555608	0.021616	1
Rimantadine·HCl	1501-84-4	25 µM	0.696511	1.02149	0.0672175	0.0549627	1
Propylthiouracil	51-52-5	25 µM	0.981458	1.02127	0.101729	0.0477469	1
Melphalan	148-82-3	250 nM	0.460177	1.02113	0.07976	0.0217772	1
Levothyroxine·Na	55-03-8	25 µM	0.808124	1.02112	0.0874086	0.0587098	1
Cimetidine	51481-61-9	25 µM	0.732777	1.02046	0.172923	0.0723866	1
Vancomycin·HCl	1404-93-9	25 µM	1.1925	1.01853	0.127037	0.0215111	1
Ethambutol Dihydrochloride	1070-11-7	25 µM	0.721334	1.01828	0.183899	0.0643799	1
Cefepime·HCl Hydrate	123171-59-5	25 µM	0.82564	1.01807	0.0447599	0.0461594	1
Olanzapine	132539-06-1	25 µM	0.913861	1.01789	0.10372	0.0601849	1
Felbamate	25451-15-4	25 µM	0.755032	1.01786	0.156799	0.0530297	1
Aripiprazole	129722-12-9	25 µM	0.890426	1.01759	0.0918984	0.0366591	1
Varenicline Tartrate	375815-87-5	25 µM	1.01031	1.01736	0.0624315	0.0383339	1
Posaconazole	171228-49-2	25 µM	1.01597	1.01717	0.00278186	0.0322003	1
Amphotericin B	1397-89-3	25 µM	0.270327	1.01627	0.0235642	0.00923839	1
Clonazepam	1622-61-3	25 µM	0.658527	1.01596	0.123282	0.0605043	1
Darifenacin·HBr	133099-07-7	25 µM	0.723306	1.01586	0.0872522	0.0149094	1
Acetohydroxamic Acid	546-88-3	25 µM	0.754535	1.01538	0.0158906	0.0590822	1
Azathioprine	446-86-6	25 µM	0.78172	1.01533	0.0878528	0.036392	1
Montelukast·Na	151767-02-1	25 µM	0.476373	1.01532	0.160854	0.0775033	1
Acetylcysteine	616-91-1	25 µM	0.771659	1.01514	0.0592526	0.0588662	1
Diazoxide	364-98-7	25 µM	0.915716	1.01456	0.0394875	0.0639418	1
Idarubicin·HCl	57852-57-0	25 nM	0.622485	1.01381	0.106799	0.0470632	1
Cyclophosphamide (Free Base)	6055-19-2	25 µM	0.623192	1.013	0.149576	0.0504906	1
Lamotrigine	84057-84-1	25 µM	0.734422	1.01243	0.163998	0.0281749	1
Carvedilol	72956-09-3	25 µM	0.389614	1.01234	0.0342933	0.0139377	1
Tizanidine·HCl	64461-82-1	25 µM	0.771378	1.01227	0.0543493	0.0136672	1
Riluzole·HCl	1744-22-5	2.5 µM	0.573029	1.01219	0.029139	0.0283627	1
Candesartan	139481-59-7	25 µM	0.901164	1.0121	0.111103	0.0423636	1
Nicardipine·HCl	54527-84-3	25 µM	0.568305	1.01209	0.0335699	0.0715394	1
Amantadine·HCl	665-66-7	25 µM	0.749455	1.01183	0.171846	0.0583913	1
Primaquine Phosphate	63-45-6	25 µM	0.742096	1.0117	0.0420159	0.0284483	1
Mycophenolic Acid	24280-93-1	2.5 µM	0.225306	1.01166	0.050314	0.0141002	1
Tobramycin	32986-56-4	25 µM	0.649682	1.01132	0.0824095	0.0538605	1
Paroxetine·HCl	78246-49-8	2.5 µM	0.239959	1.01096	0.0569576	0.0595142	1
Oxaliplatin	61825-94-3	25 µM	0.325573	1.01087	0.0572866	0.0338749	1
Enalapril	75847-73-3	25 µM	0.732546	1.01085	0.0415957	0.0294487	1
Mestranol	72-33-3	25 µM	0.910379	1.01062	0.116917	0.0223985	1
Betaxolol·HCl	63659-19-8	25 µM	0.950347	1.00986	0.173519	0.0376883	1
Tigecycline	220620-09-7	25 µM	0.784401	1.00961	0.0601923	0.051386	1
Salbutamol Hemisulfate	51022-70-9	25 µM	0.915985	1.00932	0.113079	0.0563955	1
Lidocaine·HCl·H2O	73-78-9	25 µM	1.03043	1.00918	0.13488	0.0327609	1
Eszopiclone	138729-47-2	25 µM	0.795687	1.00836	0.0719947	0.0246988	1
Methylergonovine Maleate	57432-61-8	25 µM	0.864653	1.0083	0.146931	0.0162825	1
Sertraline·HCl	79559-97-0	2.5 µM	0.852911	1.0079	0.121081	0.00629283	1
Torsemide	56211-40-6	25 µM	0.86579	1.00786	0.042435	0.0515632	1
Flavoxate·HCl	3717-88-2	25 µM	1.0131	1.0078	0.0622613	0.0566767	1
Ursodiol	128-13-2	25 µM	0.717749	1.00737	0.095927	0.0306836	1
Cortisone Acetate	50-04-4	25 µM	0.822985	1.00706	0.0824201	0.0281047	1
Spironolactone	52-01-7	25 µM	0.454891	1.00681	0.0320519	0.0619855	1
Ipratropium·Br	22254-24-6	25 µM	0.704128	1.00671	0.177662	0.0286963	1
Ramipril	87333-19-5	25 µM	0.964984	1.00615	0.0307939	0.0290673	1
Procarbazine·HCl	366-70-1	25 µM	0.822249	1.00613	0.100308	0.0533231	1
Rivastigmine Tartrate	129101-54-8	25 µM	0.843091	1.00605	0.126895	0.0218598	1
Letrozole	112809-51-5	25 µM	0.798081	1.00595	0.0195183	0.0281107	1
Fenofibrate	49562-28-9	25 µM	0.47731	1.00558	0.0674496	0.0402858	1
Doxazosin Mesylate	77883-43-3	2.5 µM	0.78995	1.00555	0.128298	0.0106286	1
Darunavir	206361-99-1	25 µM	0.619699	1.00552	0.0622417	0.0368536	1
Eprosartan Mesylate	144143-96-4	25 µM	0.863773	1.00523	0.0708328	0.0596182	1
Mitotane	53-19-0	25 µM	0.866338	1.00502	0.134703	0.0200002	1
Pramipexole Dihydrochloride Monohydrate	191217-81-9	25 µM	0.630908	1.00496	0.0113036	0.0368731	1
L-Ascorbic Acid	50-81-7	25 µM	0.836417	1.0048	0.068327	0.0287724	1
Cisatracurium Besylate	96946-42-8	25 µM	0.623827	1.00431	0.0644072	0.00901217	1
Piperacillin	61477-96-1	25 µM	0.909736	1.0039	0.0681768	0.0151333	1
Perphenazine	58-39-9	2.5 µM	0.555571	1.00378	0.109967	0.0293447	1
Prednisone	53-03-2	25 µM	0.689207	1.00358	0.133687	0.04228	1
Memantine·HCl	41100-52-1	25 µM	0.797246	1.00348	0.0164701	0.0610191	1
Progesterone	57-83-0	25 µM	0.755117	1.00328	0.0521833	0.0452726	1
Pyrazinamide	98-96-4	25 µM	0.80834	1.00327	0.0662339	0.0307989	1
Dihydroergotamine Mesylate	6190-39-2	25 µM	0.297417	1.00326	0.0919324	0.0272731	1
Prilocaine·HCl	1786-81-8	25 µM	0.692813	1.00319	0.125557	0.0223226	1
Zaleplon	151319-34-5	25 µM	0.664253	1.00288	0.140957	0.0585358	1
Vigabatrin	60643-86-9	25 µM	0.828898	1.00245	0.0751825	0.00732895	1
Febuxostat	144060-53-7	25 µM	0.591551	1.0023	0.0284413	0.0238449	1
Dantrolene·Na	14663-23-1	25 µM	0.836829	1.0022	0.0682198	0.0214941	1
Ranitidine·HCl	66357-59-3	25 µM	0.895044	1.00198	0.106886	0.0484568	1
Clindamycin Palmitate·HCl	25507-04-4	25 µM	0.724694	1.00183	0.025093	0.0440812	1
Maraviroc	376348-65-1	25 µM	0.66761	1.00182	0.0623412	0.0435653	1
Decitabine	2353-33-5	2.5 µM	0.362536	1.00153	0.0346463	0.0181905	1
Cyclobenzaprine·HCl	6202-23-9	25 µM	0.63138	1.00118	0.0941246	0.0407107	1
Zileuton	111406-87-2	25 µM	0.838504	1.00086	0.0675451	0.0377135	1
Minoxidil	38304-91-5	25 µM	0.702498	1.00072	0.0832626	0.0242722	1
Primidone	125-33-7	25 µM	0.618223	1.00071	0.18278	0.0210072	1
Desloratadine	100643-71-8	25 µM	0.70152	1.0003	0.0446995	0.0498886	1
Etidronate Disodium	7414-83-7	25 µM	0.594681	1.00028	0.166244	0.0520192	1
Adenosine	58-61-7	25 µM	0.729643	1.00022	0.0822227	0.0408189	1
Cefditoren Pivoxil	117467-28-4	25 µM	0.770176	0.999922	0.135195	0.00940681	0.997
Zonisamide	68291-97-4	25 µM	0.560769	0.999814	0.252984	0.0499244	1
Anagrelide	68475-42-3	25 µM	0.695958	0.999789	0.122682	0.023286	1
Scopolamine·HBr	114-49-8	25 µM	0.608139	0.999622	0.10346	0.0608717	1
Phenylephrine	59-42-7	25 µM	0.872813	0.999156	0.154175	0.0355602	1
Ritonavir	155213-67-5	25 µM	0.563522	0.999082	0.140849	0.0794287	1
Dalfampridine (4-Aminopyridine)	504-24-5	25 µM	0.646099	0.99869	0.162319	0.0444801	1
Sitagliptin Phosphate	654671-77-9	25 µM	0.554413	0.998598	0.184903	0.0214035	1
Acetylcholine Chloride	60-31-1	25 µM	0.68038	0.998593	0.191782	0.0559633	1
Valproate·Na	1069-66-5	25 µM	1.01261	0.998559	0.0959316	0.0246	1
Tetracycline	60-54-8	25 µM	0.556398	0.998437	0.0460204	0.0636741	1
Ribavirin	36791-04-5	25 µM	0.624951	0.998276	0.077469	0.00335347	1
Quinapril·HCl	82586-55-8	25 µM	1.00833	0.997986	0.111509	0.0221843	1
Metaxalone	1665-48-1	25 µM	0.852566	0.997851	0.164808	0.0543554	1
Flucytosine	2022-85-7	25 µM	0.919165	0.997413	0.0249062	0.0351472	1
Etonogestrel	54048-10-1	25 µM	0.556695	0.997357	0.0133376	0.02529	1
Terazosin·HCl	63590-64-7	25 µM	0.606937	0.997005	0.0589496	0.0469382	1
Triamcinolone Acetonide	76-25-5	25 µM	0.78934	0.996924	0.0839019	0.0393171	1
Triptorelin Acetate	140194-24-7	25 µM	0.457943	0.996891	0.0810768	0.0140635	1
Metolazone	17560-51-9	25 µM	0.918173	0.996886	0.095116	0.0300547	1
Tenofovir	147127-20-6	2.5 µM	0.894318	0.996618	0.0160441	0.138808	1
Atomoxetine·HCl	82248-59-7	25 µM	0.809683	0.996468	0.120005	0.049727	1
Zolmitriptan	139264-17-8	25 µM	0.419354	0.996256	0.111093	0.0169761	1
Praziquantel	55268-74-1	25 µM	0.781002	0.996189	0.0482418	0.0278721	1
Flunisolide	3385-03 3	2.5 µM	0.893166	0.9961	0.109926	0.0211049	1
Fexofenadine·HCl	153439-40-8	25 µM	0.725265	0.996072	0.0243021	0.0413269	1
Cyclopentolate	512-15-2	25 µM	0.59637	0.995887	0.0804045	0.0572424	1
Rosiglitazone	122320-73-4	25 µM	0.718426	0.99561	0.068969	0.0625894	1
Streptomycin Sulfate	3810-74-0	25 µM	0.791083	0.995505	0.0107429	0.0283255	1
Lamivudine	134678-17-4	25 µM	0.624126	0.995284	0.130859	0.0462417	1
Aminohippurate·Na	94-16-6	25 µM	0.792027	0.995237	0.0886336	0.044116	1
Perindopril Erbumine	107133-36-8	25 µM	0.636692	0.995177	0.090575	0.0509498	1
Danazol	17230-88-5	25 µM	0.91959	0.994997	0.0797938	0.0257345	1
Glycopyrrolate Iodide	873295-32-0	25 µM	0.838208	0.994856	0.0613775	0.0366352	1
Cefuroxime·Na	56238-63-2	25 µM	0.945282	0.994491	0.0507879	0.0279232	1
Amcinonide	51022-69-6	25 µM	0.822554	0.994095	0.0394265	0.0638967	1
Penicillin V Potassium	132-98-9	25 µM	1.08785	0.993867	0.089786	0.0153113	1
Pitavastatin Calcium	147526-32-7	25 µM	0.646667	0.993794	0.064914	0.00928128	1
Amikacin Disulfate	39831-55-5	25 µM	0.920917	0.993762	0.0140605	0.0276903	1
Promethazine·HCl	58-33-3	25 µM	0.716505	0.993633	0.162696	0.0230764	1
Clavulanate Potassium	61177-45-5	25 µM	0.787095	0.993617	0.0949443	0.0115296	1
Miglitol	72432-03-2	25 µM	0.767025	0.993578	0.137416	0.0394752	1
Mefloquine·HCl	51773-92-3	2.5 µM	0.813312	0.993497	0.086832	0.00568682	1
Micafungin	235114-32-6	25 µM	0.519801	0.993401	0.0805001	0.0312527	1
Desvenlafaxine Succinate Hydrate	386750-22-7	25 µM	0.640024	0.993304	0.0897921	0.026984	1
Zanamivir	139110-80-8	25 µM	0.646854	0.993221	0.181214	0.0517623	1
Probenecid	57-66-9	25 µM	0.595097	0.992534	0.130828	0.0123682	1
Trimethobenzamide·HCl	554-92-7	25 µM	1.07187	0.992271	0.0565576	0.00963586	1
Fluoxetine·HCl	56296-78-7	25 µM	0.679579	0.992151	0.14357	0.0386653	1
Formoterol	73573-87-2	25 µM	0.808225	0.991601	0.0445361	0.0326793	1
Tinidazole	19387-91-8	25 µM	0.527676	0.991528	0.0182841	0.0491427	1
Mechlorethamine·HCl	55-86-7	250 nM	0.484669	0.990876	0.0622667	0.0155129	1
Maprotiline·HCl	10347-81-6	2.5 µM	0.788398	0.990851	0.0529561	0.0185489	1
Regadenoson	313348-27-5	25 µM	0.883487	0.990797	0.1114	0.0352596	1
Cefuroxime Axetil	64544-07-6	25 µM	0.894794	0.990377	0.0573176	0.0283777	1
Diatrizoate Meglumine	131-49-7	25 µM	0.845735	0.990319	0.0846255	0.0206518	1
Fomepizole	7554-65-6	25 µM	0.867561	0.990275	0.167363	0.0356194	1
Cloxacillin·Na	7081-44-9	25 µM	0.702733	0.990153	0.0562907	0.0313401	1
Methyl Aminolevulinate·HCl	79416-27-6	25 µM	0.739348	0.989715	0.0744286	0.0333544	1
Diflunisal	22494-42-4	25 µM	0.66585	0.988615	0.130114	0.0614311	1
Eptifibatide	188627-80-7	25 µM	0.932531	0.988143	0.112114	0.0313791	1
Tamsulosin·HCl	106463-17-6	25 µM	0.807933	0.988136	0.0793107	0.0372436	1
Loperamide·HCl	34552-83-5	25 µM	0.572083	0.988075	0.177639	0.0333831	1
Tiotropium Bromide Monohydrate	136310-93-5	25 µM	0.679711	0.988057	0.0506103	0.0363348	1
Amoxicillin	26787-78-0	25 µM	0.866381	0.988021	0.0629364	0.0123257	1
Reserpine	50-55-5	25 µM	0.61554	0.987975	0.0983327	0.0245104	1
Sulindac	38194-50-2	25 µM	0.78197	0.987922	0.0828768	0.0188407	1
Guanabenz Acetate	23256-50-0	25 µM	0.340303	0.987873	0.127376	0.0444353	1
Cephalexin Monohydrate	15686-71-2	25 µM	0.930864	0.987285	0.0679203	0.00679171	1
Venlafaxine·HCl	99300-78-4	25 µM	0.498267	0.98725	0.123043	0.0211558	1
Valacyclovir·HCl	124832-27-5	25 µM	0.332466	0.987157	0.0646644	0.030174	1
Ranolazine·2HCl	95635-56-6	25 µM	0.97933	0.986854	0.0839308	0.0311007	1
Chlorhexidine Dihydrochloride	3697-42-5	2.5 µM	0.763251	0.98648	0.044905	0.0168722	1
Phytonadione	84-80-0	25 µM	0.885856	0.98646	0.101849	0.024245	1
Pyridostigmine Bromide	101-26-8	25 µM	0.651206	0.98616	0.111512	0.0272771	1
Valproic Acid	99-66-1	25 µM	0.727715	0.985941	0.0288709	0.027623	1
Caffeine	58-08-2	25 µM	1.00252	0.985874	0.0932118	0.0465153	1
Naltrexone·HCl	16676-29-2	2.5 µM	0.399176	0.985296	0.0908663	0.0490849	1
Disopyramide	671200	25 µM	0.73348	0.984843	0.137588	0.0410009	1
Baclofen	1134-47-0	25 µM	0.554776	0.98483	0.0803021	0.0443962	1
Clemastine Fumarate	14976-57-9	25 µM	0.239898	0.984778	0.0395546	0.0235661	1
Paliperidone	144598-75-4	25 µM	1.05999	0.984751	0.0628277	0.0425991	1
Vincristine Sulfate	2068-78-2	25 nM	0.0830301	0.984561	0.0662685	0.0111568	1
Clobazam	22316-47-8	25 µM	0.639631	0.984312	0.124429	0.031562	1
Auranofin	34031-32-8	250 nM	0.761684	0.983337	0.0578291	0.00854787	1
Dutasteride	164656-23-9	25 µM	0.636156	0.982992	0.164854	0.0522713	1
Mexiletine·HCl	5370-01 4	25 µM	0.718531	0.982545	0.0142567	0.0117106	1
Megestrol Acetate	595-33-5	25 µM	0.704006	0.982464	0.0586087	0.0053333	1
Methyclothiazide	135-07-9	25 µM	0.632599	0.982062	0.16585	0.0479962	1
Bupivacaine·HCl	14252-80-3	25 µM	0.656207	0.981976	0.0972794	0.0204063	1
Clopidogrel Hydrogen Sulfate	135046-48-9	25 µM	0.942388	0.98129	0.0946637	0.0508811	1
Latanoprost	130209-82-4	25 µM	0.533592	0.980921	0.183739	0.0459294	1
Tacrine·HCl	1684-40-8	25 µM	0.854338	0.980793	0.0166791	0.00650556	1
Dacarbazine	4342-03 4	25 µM	0.835898	0.980569	0.0930651	0.0475363	1
Lindane	58-89-9	25 µM	0.666882	0.980561	0.0912713	0.0374692	1
(±) Isoproterenol·HCl	51-30-9	25 µM	0.659021	0.98052	0.0053073	0.0473345	1
Esomeprazole Potassium	161796-84-5	25 µM	0.867912	0.980294	0.0814312	0.0272419	1
Hydralazine·HCl	304-20-1	25 µM	0.537377	0.979902	0.0447584	0.0753575	1
Cilostazol	73963-72-1	25 µM	0.818894	0.979836	0.119467	0.0444954	1
Ziprasidone	122883-93-6	25 µM	0.838463	0.979835	0.0974566	0.062161	1
Anastrozole	120511-73-1	25 µM	0.93335	0.979685	0.0543559	0.0206811	1
Nilotinib	641571-10-0	25 µM	0.762221	0.979317	0.0865405	0.0373274	1
Famotidine	76824-35-6	25 µM	1.1948	0.979095	0.122041	0.0355193	1
Prednisolone	50-24-8	25 µM	0.835767	0.978824	0.137241	0.017329	1
Indapamide	26807-65-8	25 µM	0.496587	0.978399	0.113456	0.0231629	1
Ropivacaine·HCl Monohydrate	132112-35-7	25 µM	0.994536	0.978301	0.0573786	0.0137075	1
Diclofenac·Na Salt	15307-79-6	25 µM	0.725418	0.978135	0.0728393	0.0393694	1
Finasteride	98319-26-7	25 µM	0.683675	0.977695	0.118687	0.0458111	1
Phenytoin	57-41-0	25 µM	0.740036	0.977655	0.115886	0.0421426	1
Doxepin·HCl	1229-29-4	25 µM	0.988128	0.977495	0.129978	0.0491352	1
Acyclovir (Acycloguanosine) Zovirax	59277-89-3	25 µM	0.842302	0.977379	0.0222792	0.0280096	1
Clarithromycin	81103-11-9	25 µM	1.05164	0.977314	0.078309	0.0567914	1
Pentoxifylline	6493-05 6	25 µM	1.08898	0.977028	0.124384	0.0277552	1
Bacitracin	1405-87-4	25 µM	0.475663	0.976854	0.0902915	0.03849	1
Cefixime	79350-37-1	25 µM	0.845676	0.976688	0.0688711	0.0184776	1
Milnacipran·HCl	101152-94-7	25 µM	0.791579	0.976631	0.102691	0.0322076	1
Azacitidine	320-67-2	25 µM	0.66803	0.976568	0.108117	0.00473986	1
Cefdinir	91832-40-5	25 µM	0.764693	0.976476	0.125088	0.059422	1
Pindolol	13523-86-9	25 µM	0.64415	0.976346	0.156576	0.0644975	1
Miconazole	22916-47-8	25 µM	0.586267	0.976318	0.110235	0.0401504	1
Nizatidine	76963-41-2	25 µM	0.80859	0.976197	0.0200798	0.0110997	1
Tolbutamide	64-77-7	25 µM	0.606384	0.976179	0.218817	0.0315416	1
Galantamine·HBr	1953-04-4	25 µM	0.701064	0.976159	0.137406	0.0103936	1
Olopatadine	113806-05-6	25 µM	0.92887	0.975846	0.100417	0.0289667	1
Benztropine Mesylate	132-17-2	25 µM	0.666464	0.975813	0.174981	0.0537184	1
Didanosine	69655-05-6	25 µM	0.462156	0.975774	0.147717	0.00477842	1
Miglustat (N-Butyldeoxynojirimycin·HCl)	210110-90-0	25 µM	0.809906	0.975651	0.0445522	0.0092787	1
Aminocaproic Acid	60-32-2	25 µM	0.853103	0.975534	0.100084	0.0504263	1
Griseofulvin	126-07-8	2.5 µM	0.864855	0.975333	0.0987269	0.0202616	1
Orphenadrine Citrate	4682-36-4	25 µM	0.742169	0.975018	0.132507	0.0554775	1
Bosentan	147536-97-8	25 µM	0.675383	0.975015	0.0680847	0.0178631	1
Daptomycin	103060-53-3	25 µM	0.916557	0.975002	0.0393313	0.0251816	1
Ambrisentan	177036-94-1	25 µM	0.756977	0.97492	0.0883611	0.0431926	1
Flurbiprofen	5104-49-4	25 µM	0.881268	0.974238	0.0825439	0.0318122	1
Atropine Sulfate Monohydrate	5908-99-6	25 µM	0.676926	0.974184	0.0570755	0.0171021	1
Ropinirole·HCl	91374-20-8	25 µM	0.95762	0.973822	0.0996696	0.0120494	1
Fosinopril·Na	88889-14-9	25 µM	0.561775	0.973755	0.120559	0.0537742	1
Fluvoxamine Maleate	61718-82-9	25 µM	0.866244	0.973269	0.0829328	0.0463153	1
Bicalutamide	90357-06-5	25 µM	0.836492	0.97319	0.0640354	0.0273569	1
Trandolapril	87679-37-6	25 µM	0.923742	0.97316	0.120739	0.0444056	1
Tropicamide	1508-75-4	25 µM	0.925163	0.972796	0.0496182	0.0187903	1
Propofol	2078-54-8	25 µM	1.11466	0.972182	0.0273773	0.0248265	1
Desipramine·HCl	58-28-6	25 µM	0.721416	0.9721	0.0659575	0.00123944	1
Fluvastatin·Na	93957-55-2	25 µM	0.492284	0.971894	0.122039	0.0592705	1
Crotamiton	483-63-6	25 µM	0.808568	0.971848	0.171966	0.0339022	1
Ciclesonide	126544-47-6	2.5 µM	0.838208	0.971365	0.0796595	0.00872536	1
Vinblastine Sulfate	143-67-9	25 nM	0.0701157	0.971193	0.0577807	0.0311564	1
Sulfadiazine	68-35-9	25 µM	0.920649	0.971127	0.0315882	0.0288362	1
Indomethacin	53-86-1	25 µM	0.481605	0.970775	0.086606	0.0462774	1
Halobetasol Propionate	66852-54-8	25 µM	0.883057	0.970681	0.116422	0.0338001	1
Olmesartan	144689-24-7	25 µM	1.16339	0.970484	0.100612	0.0343377	1
Butenafine·HCl	101827-46-7	25 µM	0.792666	0.970317	0.0760886	0.0311543	1
Erythromycin	114-07-8	25 µM	0.871205	0.970242	0.0614886	0.0378204	1
Ondansetron	116002-70-1	25 µM	0.816215	0.969998	0.0738988	0.0281386	1
Flecainide Acetate	54143-56-5	25 µM	0.725481	0.969927	0.0332319	0.0143402	1
Pilocarpine·HCl	54-71-7	25 µM	0.246018	0.969876	0.110692	0.0492722	1
Capreomycin Sulfate	1405-36-3	25 µM	0.543837	0.9695	0.134677	0.0437509	1
Isoniazid	54-85-3	25 µM	0.925435	0.96947	0.0194401	0.021752	1
Ceftriaxone·Na	104376-79-6	25 µM	1.0592	0.969453	0.0732694	0.0284077	1
Minocycline	10118-90-8	2.5 µM	0.89373	0.969226	0.039637	0.0268849	1
Topiramate	97240-79-4	25 µM	1.14419	0.96921	0.141115	0.024237	1
Fluconazole	86386-73-4	25 µM	0.325361	0.96917	0.14514	0.0535576	1
Trimethoprim	738-70-5	25 µM	0.457206	0.96914	0.112341	0.0390596	1
Granisetron·HCl	107007-99-8	25 µM	0.898592	0.968706	0.0367384	0.00403933	1
Methocarbamol	532-03-6	25 µM	0.715385	0.968575	0.137992	0.0568027	1
Imatinib Mesylate	220127-57-1	25 µM	0.588534	0.968494	0.0698599	0.0316045	1
Valsartan	137862-53-4	25 µM	0.975833	0.968231	0.113838	0.00715386	1
Dexrazoxane	24584-09-6	25 µM	0.411392	0.968219	0.109035	0.00571436	1
Carbinoxamine Maleate	3505-38-2	25 µM	0.734578	0.968066	0.0640152	0.054025	1
Rufinamide	106308-44-5	25 µM	0.802549	0.967899	0.0545736	0.0416678	1
Modafinil (Schedule Iv)	68693-11-8	25 µM	0.806828	0.967608	0.0497153	0.0138243	1
Levetiracetam	102767-28-2	25 µM	0.603176	0.967588	0.102789	0.0175751	1
Fluticasone Propionate	80474-14-2	25 µM	1.0632	0.967416	0.0534331	0.0153264	1
Diphenhydramine·HCl	147-24-0	25 µM	0.987134	0.967366	0.042134	0.016838	1
Norepinephrine Bitartrate Monohydrate	108341-18-0	25 µM	0.658331	0.966952	0.167448	0.0240757	1
Pamidronate Disodium Pentahydrate (Pamidronic Acid)	109552-15-0	25 µM	0.821891	0.966848	0.0226696	0.0342223	1
Colchicine	64-86-8	25 nM	0.0710167	0.966672	0.00697108	0.0258787	1
Trazodone·HCl	25332-39-2	25 µM	0.877983	0.966656	0.0477905	0.0451707	1
Pioglitazone·HCl	112529-15-4	25 µM	0.905891	0.966453	0.161494	0.0392493	1
Clozapine	5786-21-0	25 µM	0.494016	0.966353	0.165583	0.0249117	1
Tolcapone	134308-13-7	25 µM	0.863747	0.966213	0.152173	0.0227471	1
Oxaprozin	21256-18-8	2.5 µM	1.0346	0.966185	0.0131238	0.0142757	1
Nateglinide	105816-04-4	25 µM	0.882649	0.965971	0.138089	0.0628335	1
Celecoxib	169590-42-5	25 µM	0.51378	0.965921	0.107724	0.0285624	1
Liothyronine·Na	55-06-1	25 µM	0.647928	0.965885	0.147314	0.0197674	1
Cycloserine	68-41-7	25 µM	0.475401	0.965741	0.0952855	0.013298	1
Dyphylline	479-18-5	25 µM	0.810399	0.965662	0.037052	0.0219101	1
Vardenafil	224785-90-4	25 µM	0.646197	0.965615	0.0987308	0.0205888	1
Phenoxybenzamine·HCl	63-92-3	25 µM	0.745653	0.96544	0.080353	0.0213714	1
Mebendazole	31431-39-7	250 nM	0.686246	0.965322	0.0741117	0.0289438	1
Benazepril·HCl	86541-74-4	25 µM	0.885174	0.965254	0.0355367	0.0122042	1
Sulfasalazine	599-79-1	25 µM	0.914088	0.965239	0.111079	0.0234743	1
Isocarboxazid	59-63-2	25 µM	0.734523	0.965213	0.0998111	0.056705	1
Allopurinol	315-30-0	25 µM	0.700819	0.965065	0.132991	0.0134106	1
Amrinone	60719-84-8	25 µM	0.256184	0.965042	0.0638307	0.0306198	1
Meclizine Dihydrochloride	1104-22-9	25 µM	0.703033	0.964921	0.0882209	0.02368	1
Dorzolamide·HCl	130693-82-2	25 µM	0.67457	0.964873	0.134998	0.0403155	1
Risredonic Acid	105462-24-6	25 µM	0.428061	0.964459	0.0914486	0.0482351	1
Dexchlorpheniramine Maleate	2438-32-6	25 µM	0.526101	0.964278	0.165751	0.0326491	1
Cefazolin·Na	27164-46-1	25 µM	0.768239	0.964109	0.0132828	0.047769	1
Balsalazide	80573-04-2	25 µM	0.669311	0.96409	0.0472362	0.0127024	1
Rifampin (Rifampicin)	13292-46-1	25 µM	0.76459	0.963995	0.0344947	0.00343105	1
Bisoprolol Fumarate	104344-23-2	25 µM	0.732375	0.963838	0.0346653	0.0464241	1
Levobunolol·HCl	27912-14-7	25 µM	1.11181	0.963802	0.0300473	0.0554854	1
Tolmetin·Na	64490-92-2	25 µM	0.911917	0.96356	0.109697	0.0350469	1
Voriconazole	137234-62-9	25 µM	0.682031	0.963453	0.10212	0.0425567	1
Saquinavir Mesylate	149845-06-7	25 µM	0.647851	0.963017	0.0647832	0.00388034	1
Pancuronium·2Br	15500-66-0	25 µM	1.1174	0.962862	0.0898676	0.0150261	1
(S)-Timolol Maleate	26921-17-5	25 µM	0.967036	0.962844	0.145935	0.0338965	1
Dienogest	65928-58-7	25 µM	0.826554	0.962789	0.149367	0.0346916	1
Estrone	53-16-7	25 µM	0.841691	0.962525	0.0941817	0.0334038	1
Sulfamethoxazole	723-46-6	25 µM	0.809209	0.962057	0.0629764	0.0360099	1
Droperidol	548-73-2	25 µM	0.8125	0.961898	0.0952187	0.0319632	1
Drospirenone	67392-87-4	25 µM	0.691915	0.961896	0.111047	0.0296986	1
Carbachol (Carbamylcholine ) Chloride	51-83-2	25 µM	1.13133	0.961831	0.121332	0.0189133	1
Cetirizine 2HCl	83881-52-1	25 µM	1.00765	0.961655	0.120292	0.032364	1
Dofetilide	115256-11-6	25 µM	0.871942	0.961628	0.0834709	0.01551	1
Levocetirizine Dihydrochloride	130018-87-0	25 µM	0.910083	0.960938	0.0677929	0.03884	1
Tranexamic Acid	1197-18-8	25 µM	0.54212	0.960747	0.142677	0.0510052	1
Chlorpheniramine Maleate	113-92-8	25 µM	0.917031	0.960667	0.108688	0.0202627	1
Clomipramine·HCl	17321-77-6	25 µM	0.45386	0.96065	0.00311568	0.0353482	1
Tiludronate Disodium	149845-07-8	25 µM	0.66346	0.960546	0.153605	0.0596283	1
Aminophylline	317-34-0	25 µM	0.984455	0.960412	0.0656877	0.0354716	1
Ketotifen Fumarate	34580-14-8	25 µM	0.856017	0.959896	0.0707205	0.0168214	1
Articaine·HCl	23964-57-0	25 µM	0.738433	0.959822	0.0584845	0.0280933	1
Piroxicam	36322-90-4	25 µM	0.738434	0.959701	0.0698046	0.00664315	1
Diltiazem·HCl	33286-22-5	25 µM	0.358667	0.959413	0.134059	0.0534525	1
Pentostatin	53910-25-1	25 µM	1.13508	0.959226	0.0235292	0.029517	1
Irbesartan	138402-11-6	25 µM	0.40072	0.959074	0.0128059	0.0598811	1
Silver Sulfadiazine	22199-08-2	25 µM	0.245031	0.958972	0.0978166	0.0511701	1
Hydrocortisone Acetate	50-03-3	25 µM	0.715656	0.958967	0.118266	0.0451222	1
Epinephrine (L-(-)-Epinephrine-(+)-Bitartrate)	51-43-4	25 µM	0.85535	0.958908	0.141963	0.0525769	1
Zafirlukast	107753-78-6	25 µM	0.380499	0.958858	0.0622098	0.0601702	1
Temozolomide	85622-93-1	25 µM	0.543427	0.95883	0.12242	0.0521065	1
Pyrimethamine	58-14-0	25 µM	0.200483	0.958589	0.0329112	0.0184925	1
Disulfiram	97-77-8	25 µM	0.559207	0.958522	0.145761	0.0513418	1
Econazole Nitrate	24169-02-6	25 µM	0.774307	0.958513	0.09639	0.0295783	1
Ceftazidime	72558-82-8	25 µM	0.884215	0.958367	0.0951508	0.0113461	1
Eflornithine·HCl	68278-23-9	25 µM	0.985479	0.958304	0.0728723	0.0186463	1
Hydroxyurea	127-07-1	25 µM	1.0596	0.958139	0.0985422	0.0170511	1
Fluocinolone Acetonide	67-73-2	25 µM	0.549757	0.958125	0.0798124	0.0367143	1
Estramustine Phosphate·Na	52205-73-9	25 µM	0.780667	0.957967	0.0515428	0.0449256	1
Mirtazapine	61337-67-5	25 µM	0.950633	0.957773	0.0200852	0.0328496	1
Methyldopa Sesquihydrate (L-Α-Methyl-Dopa Sesquihyrate)	41372-08-1	25 µM	0.833586	0.957518	0.0520941	0.0272242	1
Dapsone	80-08-0	25 µM	0.975764	0.957334	0.104887	0.00721676	1
Cysteamine·HCl	156-57-0	25 µM	0.513033	0.957205	0.130315	0.0334554	1
Capecitabine	154361-50-9	25 µM	1.00683	0.957039	0.0914379	0.0192341	1
Bendroflumethiazide	73-48-3	25 µM	0.902043	0.956683	0.0804134	0.0409868	1
Medroxyprogesterone Acetate	71-58-9	25 µM	0.35249	0.956436	0.0423692	0.0647147	1
Naftifine·HCl	65473-14-5	25 µM	0.848024	0.956125	0.0894391	0.0281298	1
Gemfibrozil	25812-30-0	25 µM	0.910174	0.955828	0.0477581	0.0262116	1
Gatifloxacin	112811-59-3	25 µM	0.66067	0.955652	0.165529	0.0237769	1
Toremifene Base	89778-26-7	25 µM	0.948012	0.955631	0.0790642	0.00781963	1
Tiopronin	1953-02 2	25 µM	0.863608	0.955567	0.169327	0.0158414	1
Guanfacine·HCl	29110-48-3	25 µM	0.69455	0.955566	0.12673	0.0593379	1
Nalbuphine·HCl Dihydrate	23277-43-2	25 µM	0.99487	0.955464	0.17056	0.0477106	1
Nitrofurantoin	67-20-9	2.5 µM	0.66049	0.955439	0.0287854	0.0185799	1
Pazopanib·HCl	635702-64-6	25 µM	0.772115	0.95543	0.121382	0.00925178	1
Carbamazepine	298-46-4	25 µM	1.13627	0.955421	0.0653156	0.0437941	1
Olsalazine·Na	6054-98-4	25 µM	0.611424	0.955364	0.0424043	0.0365099	1
Ibuprofen	15687-27-1	25 µM	0.765385	0.955122	0.0766643	0.0112107	1
Lisinopril·2H2O	83915-83-7	25 µM	0.883551	0.954969	0.074646	0.021642	1
Sumatriptan Succinate	103628-48-4	25 µM	0.73755	0.954769	0.101026	0.0313889	1
Brimonidine	59803-98-4	25 µM	0.899635	0.954382	0.0915233	0.0269922	1
Iloperidone	133454-47-4	25 µM	0.733786	0.954366	0.0875911	0.0310075	1
Alosetron·HCl	122852-69-1	25 µM	0.591585	0.954164	0.123081	0.0591872	1
Penicillamine (D-Penicillamine)	52-67-5	25 µM	0.795516	0.954092	0.0738685	0.042176	1
Nilutamide	63612-50-0	25 µM	0.637778	0.953955	0.0656269	0.0290401	1
Dipyridamole	58-32-2	25 µM	0.651819	0.953791	0.103782	0.0084015	1
Metformin·HCl	1115-70-4	25 µM	0.660276	0.953713	0.180829	0.067317	1
Testosterone Enanthate	315-37-7	25 µM	0.702723	0.953605	0.119608	0.0473698	1
Nafcillin·Na	985-16-0	25 µM	0.569056	0.953599	0.127644	0.0250534	1
Sulconazole Nitrate	61318-91-0	25 µM	0.923363	0.95337	0.113601	0.0231314	1
Butoconazole Nitrate	64872-77-1	25 µM	0.952974	0.953091	0.0942503	0.0501317	1
Goserelin Acetate	145781-92-6	25 µM	1.04438	0.953066	0.00297111	0.0451985	1
Oxtriphylline	4499-40-5	25 µM	0.761277	0.952644	0.131545	0.0207095	1
Dobutamine·HCl	49745-95-1	25 µM	0.464278	0.952396	0.130513	0.0417977	1
Butorphanol-(+)-Tartrate (Schedule Iv)	58786-99-5	25 µM	0.585772	0.952387	0.0751142	0.0493082	1
Clofazimine	2030-63-9	2.5 µM	0.694695	0.952238	0.0657877	0.0299591	1
Alfuzosin	81403-80-7	25 µM	0.409614	0.951848	0.145387	0.0284504	1
Rocuronium Bromide	119302-91-9	25 µM	0.336528	0.951775	0.0859402	0.0433347	1
Colistin Sulfate	1264-72-8	25 µM	0.959445	0.951719	0.0655237	0.0574142	1
Bumetanide	28395-03-1	25 µM	0.86287	0.951698	0.0222479	0.0154253	1
Oxcarbazepine	28721-07-5	25 µM	0.771552	0.951576	0.146728	0.0150801	1
Imipramine·HCl	113-52-0	25 µM	0.525407	0.951518	0.161207	0.0451137	1
Natamycin	7681-93-8	25 µM	1.0062	0.951481	0.0958096	0.0153033	1
Dopamine·HCl	62-31-7	25 µM	0.909198	0.951349	0.0964982	0.0288869	1
Metoclopramide·HCl	7232-21-5	25 µM	0.757911	0.95134	0.158621	0.0180918	1
Cefotetan Disodium	74356-00-6	25 µM	0.831044	0.951307	0.0751213	0.0166029	1
Tolvaptan	150683-30-0	25 µM	0.949759	0.951271	0.0282118	0.0546967	1
Telmisartan	144701-48-4	25 µM	0.725318	0.95111	0.0513282	0.0315867	1
Cefprozil	92665-29-7	25 µM	1.05696	0.951101	0.0348442	0.0344918	1
Lenalidomide	191732-72-6	25 µM	1.03017	0.951004	0.109896	0.0214741	1
Citalopram·HBr	59729-32-7	25 µM	1.14829	0.950985	0.0387598	0.0311226	1
Biperiden·HCl	1235-82-1	25 µM	0.654385	0.950967	0.117244	0.0553002	1
Epinastine·HCl	108929-04-0	25 µM	1.05847	0.950912	0.0771895	0.0136812	1
Captopril	62571-86-2	25 µM	1.0107	0.950657	0.0986979	0.0292548	1
Sulfacetamide·Na	127-56-0	25 µM	0.780182	0.950551	0.070002	0.0376145	1
Methimazole	60-56-0	25 µM	0.842351	0.950548	0.0918904	0.0113586	1
Amifostine	20537-88-6	25 µM	0.799725	0.950476	0.121754	0.0356177	1
Penciclovir	39809-25-1	25 µM	0.993034	0.950229	0.052717	0.0204849	1
Almotriptan	181183-52-8	25 µM	0.619956	0.949854	0.177098	0.0532059	1
Flumazenil	78755-81-4	25 µM	0.869888	0.949743	0.0255253	0.0138298	1
Ceftizoxim·Na	68401-82-1	25 µM	1.09338	0.949698	0.0726072	0.0157682	1
Naratriptan·HCl	143388-64-1	25 µM	0.95059	0.949564	0.0648658	0.0187242	1
Risperidone	106266-06-2	25 µM	0.808764	0.949514	0.127965	0.0506936	1
Desoximetasone	382-67-2	25 µM	0.764464	0.948846	0.0196642	0.0348612	1
Trientine Dihydrochloride	38260-01-4	25 µM	1.01548	0.948579	0.137872	0.0398394	1
Chloramphenicol	56-75-7	25 µM	0.818579	0.948566	0.0783632	0.0224651	1
Paromomycin Sulfate	1263-89-4	25 µM	0.773316	0.948541	0.0412742	0.0119806	1
Raltegravir	871038-72-1	25 µM	0.569434	0.948341	0.110377	0.00666234	1
Hydroxychloroquine Sulfate	747-36-4	25 µM	1.03452	0.948269	0.108075	0.0133501	1
Penicillin G Potassium (Benzylpenicillin)	113-98-4	25 µM	0.93381	0.947968	0.0409256	0.0193892	1
Hydroxyzine Dihydrochloride	2192-20-3	25 µM	0.967513	0.947843	0.0628487	0.0213279	1
Desonide	638-94-8	25 µM	0.856709	0.947824	0.0136682	0.0274313	1
Azithromycin	83905-01-5	25 µM	0.628272	0.947805	0.0777708	0.0273689	1
Norethindrone	68-22-4	25 µM	0.900613	0.947515	0.0836767	0.0236306	1
Naloxone·HCl	357-08-4	25 µM	0.959856	0.947418	0.0705623	0.0181498	1
Vorinostat	149647-78-9	250 nM	0.709762	0.947347	0.0474524	0.0349393	1
Mannitol	69-65-8	25 µM	0.976786	0.947146	0.0966014	0.0406933	1
Chloroquine Diphosphate	50-63-5	25 µM	1.02885	0.947083	0.098495	0.0250296	1
Theophylline	58-55-9	25 µM	1.04678	0.94704	0.0306705	0.040897	1
Terbinafine·HCl	78628-80-5	25 µM	0.947482	0.946906	0.0801146	0.0180438	1
Omeprazole	73590-58-6	25 µM	0.945964	0.946149	0.083243	0.0347518	1
Brompheniramine Maleate	980-71-2	25 µM	1.00165	0.946009	0.139832	0.0337167	1
Chenodiol (Chenodeoxycholic Acid)	474-25-9	25 µM	0.837576	0.945622	0.132858	0.0370235	1
Budesonide	51333-22-3	25 µM	0.799039	0.945407	0.0460255	0.0367223	0.999
Isosorbide Dinitrate	87-33-2	25 µM	1.04066	0.94491	0.081185	0.0231204	0.999
Niacin (Known As Vitamin B3, Nicotinic Acid And Vitamin Pp)	59-67-6	25 µM	0.426226	0.944891	0.0963287	0.053444	0.999
Altretamine	645-05-6	25 µM	0.555099	0.944831	0.0767492	0.0191292	0.999
Amiloride·HCl·2H2O	17440-83-4	25 µM	0.504176	0.944802	0.0454602	0.0552306	0.999
Betaine	107-43-7	25 µM	0.449384	0.944761	0.0663185	0.046845	0.999
Chlorambucil	305-03-3	250 nM	0.352086	0.944735	0.0893731	0.0187683	0.999
Tetrahydrozoline·HCl	522-48-5	25 µM	1.15522	0.944311	0.0937062	0.00698369	0.999
Meropenem	96036-03-2	25 µM	0.939225	0.944169	0.0782251	0.0145456	0.999
Hydroflumethiazide	135-09-1	25 µM	0.680567	0.943937	0.168637	0.0475589	0.998
Cefotaxime Acid	63527-52-6	25 µM	0.956771	0.943652	0.0254237	0.0246427	0.998
Fluocinonide	356-12-7	25 µM	0.551447	0.94361	0.0299344	0.0272891	0.998
Desogestrel	54024-22-5	25 µM	1.02615	0.943189	0.0274255	0.0180813	0.997
Gabapentin	60142-96-3	25 µM	0.93529	0.943184	0.0355614	0.0202635	0.997
Succinylcholine Chloride·2H2O	6101-15-1	25 µM	0.907651	0.942728	0.0809884	0.0142453	0.996
Moexipril·HCl	82586-52-5	25 µM	0.587169	0.942606	0.0742161	0.00642005	0.996
Fulvestrant	129453-61-8	25 µM	0.862349	0.942491	0.0607999	0.00981212	0.995
Linezolid	165800-03-3	25 µM	0.71752	0.942308	0.0838477	0.0184527	0.995
Midodrine·HCl	3092-17-9	25 µM	0.549915	0.9422	0.155409	0.0652399	0.995
Cilastatin·Na	81129-83-1	25 µM	1.02694	0.942164	0.0917841	0.0106208	0.995
Bexarotene	153559-49-0	2.5 µM	0.954537	0.942061	0.090006	0.0172125	0.994
Homatropine Methylbromide	80-49-9	25 µM	0.565375	0.941843	0.017718	0.00667631	0.994
Phenelzine Sulfate	156-51-4	25 µM	0.88161	0.941661	0.123295	0.0154725	0.993
Delavirdine Mesylate	147221-93-0	25 µM	0.886819	0.941651	0.0986507	0.0357258	1
Dexmedetomidine·HCl	145108-58-3	25 µM	0.374853	0.94158	0.132853	0.0603621	0.993
Levonorgestrel	797-63-7	25 µM	0.903456	0.9413	0.0464003	0.0317195	0.991
Naproxen	22204-53-1	25 µM	0.661313	0.941214	0.102143	0.0404864	0.991
Gentamycin Sulfate	1405-41-0	25 µM	0.820324	0.94118	0.0986413	0.0209398	0.991
Vinorelbine	71486-22-1	250 nM	0.559468	0.941072	0.0484245	0.0305629	0.99
Ibandronate·Na Monohydrate	138926-19-9	25 µM	0.298054	0.941025	0.137833	0.0631636	0.99
Naphazoline·HCl	550-99-2	25 µM	0.864208	0.940383	0.0242062	0.024034	0.986
Glimepiride	93479-97-1	25 µM	0.858502	0.939853	0.0763263	0.0200211	0.981
Doripenem	148016-81-3	25 µM	0.963203	0.939818	0.12149	0.0111996	0.981
Guanidine·HCl	50-01-1	25 µM	1.01667	0.93981	0.0960486	0.0181956	0.981
Cefpodoxime Proxetil	87239-81-4	25 µM	0.871754	0.939779	0.0450553	0.0207967	0.981
Bromocriptine Mesylate	22260-51-1	25 µM	0.287758	0.939481	0.212767	0.0308513	0.978
Streptozocin	18883-66-4	25 µM	0.896619	0.93946	0.033973	0.0144241	0.978
Cefoxitin·Na	33564-30-6	25 µM	0.890348	0.939382	0.0373215	0.0310871	0.977
Misoprostol	59122-46-2	25 µM	0.701716	0.939358	0.079914	0.036701	0.977
Selegiline·HCl	14611-52-0	25 µM	0.711399	0.939238	0.0974788	0.00736009	0.976
Carbidopa	28860-95-9	25 µM	0.43889	0.938969	0.0901939	0.0267792	0.973
Verapamil·HCl	152-11-4	25 µM	0.756308	0.938778	0.0420532	0.0245586	0.97
Dicloxacillin·Na Salt Monohydrate	13412-64-1	25 µM	1.07478	0.938693	0.0604508	0.00965463	0.969
Argatroban	74863-84-6	25 µM	0.701618	0.938473	0.0225957	0.0245133	0.966
Bromfenac	91714-94-2	25 µM	1.05117	0.938298	0.0498319	0.0179697	0.964
Oxazepam	604-75-1	25 µM	0.645061	0.938135	0.0497324	0.0295381	0.961
Nabumetone	42924-53-8	25 µM	0.888474	0.938092	0.0576276	0.0316375	0.961
Tramadol·HCl	22204-88-2	25 µM	0.580364	0.93807	0.181443	0.0421204	0.961
Nimodipine	66085-59-4	25 µM	0.628015	0.937997	0.174889	0.0268356	0.96
Loratadine	79794-75-5	25 µM	0.36746	0.93795	0.0307937	0.0342847	0.959
Lactulose	4618-18-2	25 µM	0.559666	0.937946	0.14826	0.0464763	0.959
Asenapine Maleate	85650-56-2	25 µM	0.934843	0.937821	0.158709	0.0189911	0.957
Pemirolast Potassium	100299-08-9	25 µM	0.756159	0.937721	0.108648	0.0239206	0.956
Nitisinone	104206-65-7	25 µM	0.93594	0.937711	0.103651	0.0166365	0.956
Mefenamic Acid	61-68-7	25 µM	0.654862	0.937661	0.145129	0.0246612	0.955
Levocarnitine	541-15-1	25 µM	1.01282	0.937599	0.0992377	0.0129377	0.954
Ifosfamide	3778-73-2	25 µM	0.371608	0.937538	0.123876	0.0260868	0.954
Zoledronic Acid Monohydrate	165800-06-6	25 µM	0.296043	0.937532	0.113156	0.0313211	0.954
Tirofiban·HCl	150915-40-5	25 µM	1.01226	0.937161	0.0801351	0.0230686	0.946
Cefadroxil	66592-87-8	25 µM	0.894825	0.937104	0.0792702	0.0140872	0.945
Oxacillin·Na	7240-38-2	25 µM	0.975245	0.936748	0.101336	0.00500752	0.938
Nicotine	54-11-5	25 µM	0.561111	0.936421	0.184084	0.0453307	0.931
Sodium Phenylbutyrate	1716-12-7	25 µM	1.0506	0.936396	0.12449	0.0237012	0.93
Dextromethorphan	125-71-3	25 µM	0.84053	0.936273	0.0242981	0.0224771	0.927
Tiagabine·HCl	145821-59-6	25 µM	0.83916	0.936141	0.0125748	0.0636693	0.924
Ibutilide Fumarate	122647-32-9	25 µM	0.903132	0.936107	0.0469869	0.0270788	0.924
Carglumic Acid	1188-38-1	25 µM	0.805917	0.936091	0.104712	0.0369847	0.924
Levofloxacin·HCl	177325-13-2	25 µM	0.904318	0.935942	0.0660276	0.0215726	0.92
Imiquimod	99011-02-6	25 µM	0.44026	0.935887	0.146542	0.0174902	0.919
Rifabutin	72559-06-9	25 µM	0.627261	0.935805	0.0897353	0.0038387	0.917
Foscarnet·Na (Sodium Phosphonoformate Tribasic Hexahydrate)	34156-56-4	25 µM	0.589914	0.935707	0.0274259	0.0645489	0.914
Aspirin (Acetylsalicylic Acid)	50-78-2	25 µM	0.970157	0.935497	0.082209	0.00741932	0.908
Neomycin Sulfate	1405-10-3	25 µM	0.94359	0.935465	0.0376814	0.0181003	0.908
Difluprednate	23674-86-4	25 µM	0.604516	0.935272	0.139929	0.0371849	0.902
Tolterodine Tartrate	124937-52-6	25 µM	1.13926	0.935205	0.0587628	0.0218935	0.9
Metoprolol Tartrate	56392-17-7	25 µM	1.01522	0.934871	0.111424	0.0256607	0.89
Triazolam	28911-01-5	25 µM	0.992104	0.934853	0.109942	0.0502231	0.889
Bupropion	34911-55-2	25 µM	0.695776	0.934657	0.155487	0.0107193	0.883
Cyproheptadine·HCl Sesquihydrate	41354-29-4	25 µM	0.762047	0.934619	0.04925	0.0268218	0.882
Thioguanine (6-Thioguanine)	154-42-7	25 µM	1.08962	0.934552	0.0610093	0.0449464	0.88
Nepafenac	78281-72-8	25 µM	0.727183	0.934311	0.0245818	0.0191435	0.872
Leucovorin Calcium Pentahydrate	6035-45-6	25 µM	1.05046	0.93347	0.0353515	0.0408789	0.84
Calcipotriene	112965-21-6	25 µM	0.653593	0.933147	0.0796495	0.0639007	0.826
Oxiconazole Nitrate	64211-46-7	25 µM	0.870259	0.933006	0.176793	0.0159247	0.821
Nitazoxanide	55981-09-4	2.5 µM	0.86156	0.93253	0.0906263	0.00544711	0.8
Furosemide	54-31-9	25 µM	0.249419	0.932167	0.111635	0.033583	0.784
Hydroxocobalamin·HCl	58288-50-9	25 µM	0.835947	0.932144	0.0415496	0.0448048	0.784
Fludrocortisone Acetate	514-36-3	25 µM	0.630365	0.93213	0.0327323	0.0577795	0.783
Oseltamivir Phosphate	204255-11-8	25 µM	0.938501	0.931729	0.0754215	0.023157	0.764
Clonidine·HCl	4205-91-8	25 µM	0.223778	0.930974	0.0828994	0.0487856	0.726
Indinavir	150378-17-9	25 µM	0.539136	0.929912	0.0682625	0.0554841	0.671
Ketoprofen	22071-15-4	25 µM	0.721799	0.929025	0.0286552	0.00632128	0.622
Levalbuterol·HCl	50293-90-8	25 µM	1.14072	0.928783	0.141853	0.0303993	0.609
Quetiapine Fumarate	111974-72-2	25 µM	0.534078	0.928707	0.170212	0.0353554	0.606
Ofloxacin	82419-36-1	25 µM	0.989401	0.928388	0.0731813	0.0108744	0.59
Doxapram·HCl	7081-53-0	25 µM	1.0061	0.928293	0.0155225	0.0129661	0.585
Nadolol	42200-33-9	25 µM	0.4868	0.928261	0.0594524	0.0405323	0.584
Labetalol·HCl	32780-64-6	25 µM	0.820939	0.928072	0.10232	0.0489114	0.574
Esmolol	103598-03-4	25 µM	1.07636	0.927801	0.114769	0.00771204	0.56
Mupirocin	12650-69-0	25 µM	0.524944	0.927798	0.182435	0.0649792	0.56
Metronidazole	443-48-1	25 µM	0.749956	0.927721	0.0473072	0.0120118	0.556
Buspirone·HCl	33386-08-2	25 µM	0.960482	0.927538	0.0965003	0.00777272	0.548
Alendronate·Na Trihydrate	121268-17-5	25 µM	0.281819	0.927437	0.111116	0.0426865	0.543
Telbivudine	3424-98-4	25 µM	1.03586	0.927181	0.175044	0.0373046	0.53
Salmeterol	893365-50-4	25 µM	0.668552	0.927086	0.0418326	0.0234358	0.526
Aztreonam	78110-38-0	25 µM	0.639533	0.926944	0.0862367	0.0216647	0.519
Lorazepam	846-49-1	25 µM	0.912	0.926794	0.0558486	0.0298767	0.511
Alitretinoin	5300-03-8	25 µM	0.555089	0.926728	0.178471	0.0248725	0.508
Lansoprazole	103577-45-3	25 µM	0.617252	0.926567	0.0104338	0.0266778	0.5
Lacosamide	175481-36-4	25 µM	0.639442	0.926529	0.0306437	0.0668549	0.498
Bethanechol Chloride	590-63-6	25 µM	0.392946	0.926294	0.123247	0.0337636	0.486
Chlorothiazide	58-94-6	25 µM	1.157	0.926251	0.0820821	0.0110986	0.485
Tranylcypromine Hemisulfate	13492-01-8	25 µM	0.931394	0.92596	0.0634156	0.00781	0.47
Ceftibuten	97519-39-6	25 µM	1.10673	0.925319	0.0309731	0.016205	0.437
Famciclovir	104227-87-4	25 µM	0.465366	0.925275	0.177572	0.0527564	0.436
Sulfanilamide	63-74-1	25 µM	0.545689	0.924691	0.177983	0.0178179	0.407
Nefazodone·HCl	82752-99-6	25 µM	0.601038	0.924475	0.0198779	0.0155456	0.397
Ethacrynic Acid	58-54-8	25 µM	0.453143	0.924189	0.0577083	0.0151338	0.384
Nevirapine	129618-40-2	25 µM	0.476423	0.924102	0.11083	0.0509189	0.381
Isradipine	75695-93-1	25 µM	1.13194	0.924031	0.127928	0.0301826	0.378
Lapatinib Ditosylate	388082-77-7	25 µM	0.911163	0.923852	0.13763	0.0723635	0.371
Quinidine·HCl·H2O	56-54-2	25 µM	0.664981	0.923405	0.114278	0.00475434	0.35
Amlexanox	68302-57-8	25 µM	0.468867	0.923377	0.121719	0.0184067	0.35
Cromolyn·Na (Disodium Cromoglycate)	15826-37-6	25 µM	1.04719	0.923067	0.0961063	0.00453099	0.336
Rabeprazole·Na	117976-90-6	25 µM	0.52281	0.923006	0.0600917	0.0195813	0.334
Azelastine·HCl	79307-93-0	25 µM	0.456725	0.922585	0.0197462	0.037238	0.317
Thalidomide	50-35-1	25 µM	1.01304	0.922503	0.119147	0.0149421	0.314
Losartan Potassium	124750-99-8	25 µM	0.41777	0.9225	0.103374	0.041235	0.314
Rifaximin	80621-81-4	25 µM	0.399948	0.922406	0.115742	0.0390699	0.31
Dicyclomine·HCl	67-92-5	25 µM	0.922493	0.922205	0.0541883	0.00911046	0.303
Tadalafil	171596-29-5	25 µM	0.412563	0.921917	0.119379	0.0495561	0.292
Ticlopidine·HCl	53885-35-1	25 µM	0.751809	0.921655	0.0167244	0.0110026	0.282
Norfloxacin	70458-96-7	25 µM	0.98157	0.921317	0.0141732	0.00467334	0.269
Azelaic Acid	123-99-9	25 µM	0.476744	0.921227	0.080529	0.062277	0.266
Dolasetron	115956-12-2	25 µM	0.28953	0.920909	0.0528662	0.0286758	0.255
Tetrabenazine	58-46-8	25 µM	0.833279	0.920524	0.0929709	0.0308797	0.242
Telithromycin	191114-48-4	25 µM	0.949354	0.920513	0.0566023	0.0493864	0.241
Terbutaline Hemisulfate	23031-32-5	25 µM	0.503179	0.920484	0.0573296	0.0661911	0.241
Clotrimazole	23593-75-1	25 µM	0.590786	0.919969	0.0501998	0.040227	0.224
Travoprost	157283-68-6	25 µM	0.668021	0.919833	0.0842011	0.0217938	0.22
Mafenide·HCl	138-37-4	25 µM	1.16584	0.919532	0.0402628	0.0555596	0.211
Sorafenib Tosylate	475207-59-1	2.5 µM	0.999083	0.918895	0.0314952	0.0220387	0.192
Kanamycin Sulfate	25389-94-0	25 µM	1.05972	0.918798	0.0795239	0.0131361	0.189
Milrinone	78415-72-2	25 µM	0.36051	0.918764	0.0851499	0.0507329	0.189
Moxifloxacin·HCl	186826-86-8	25 µM	0.632442	0.918554	0.134746	0.0101176	0.183
Flutamide	13311-84-7	25 µM	0.329305	0.918395	0.137282	0.0325079	0.179
Felodipine	72509-76-3	25 µM	0.922409	0.916931	0.116082	0.00696799	0.142
Dexamethasone	50-02-2	25 µM	0.819413	0.916832	0.110194	0.0189317	0.14
Hydrocortisone	50-23-7	25 µM	0.720054	0.91652	0.0917875	0.00808306	0.134
Fosfomycin Calcium	26016-98-8	25 µM	0.47434	0.916472	0.187557	0.0364787	0.133
Malathion	121-75-5	25 µM	1.05533	0.916098	0.074226	0.0407988	0.125
Flurandrenolide	1524-88-5	25 µM	0.638016	0.915983	0.115613	0.0349928	0.123
Ciprofloxacin	85721-33-1	25 µM	1.0395	0.915717	0.126996	0.00803019	0.118
Cefaclor	53994-73-3	25 µM	1.0316	0.91565	0.0965677	0.0148987	0.117
Bisacodyl	603-50-9	25 µM	0.812815	0.915214	0.0902143	0.0133112	0.109
Mometasone Furoate	83919-23-7	25 µM	0.469727	0.914864	0.167457	0.0375351	0.103
Amitriptyline·HCl	549-18-8	25 µM	0.798259	0.91478	0.0330643	0.0366337	0.101
4-Aminosalicylic Acid	65-49-6	25 µM	0.844143	0.914014	0.139177	0.0156859	0.089
Fluorometholone	426-13-1	25 µM	0.639157	0.913889	0.122972	0.0604983	0.088
Halcinonide	3093-35-4	25 µM	0.882927	0.913773	0.117027	0.0300473	0.086
Betamethasone	378-44-9	25 µM	0.7645	0.91376	0.0837389	0.0183114	0.086
Exemestane	107868-30-4	25 µM	0.422183	0.913754	0.114773	0.0291291	0.086
Beclomethasone Dipropionate	5534-09-8	25 µM	0.774465	0.913057	0.070045	0.0489348	0.076
Mesalamine (5-Aminosalicylic Acid)	89-57-6	25 µM	1.00289	0.912228	0.0459666	0.0195263	0.066
Artemether	71963-77-4	25 µM	0.631931	0.912007	0.00909588	0.0471635	0.064
Aminolevulinic Acid·HCl	5451-09-2	25 µM	0.637798	0.911298	0.0803343	0.0127832	0.057
Diazepam	439-14-5	25 µM	0.925393	0.911187	0.0982159	0.0476648	0.056
Atovaquone	95233-18-4	25 µM	0.462444	0.910224	0.0393685	0.0144627	0.047
Mepenzolate Bromide	76-90-4	25 µM	1.14741	0.910004	0.0422174	0.03892	0.045
Mepivacaine·HCl	1722-62-9	25 µM	1.30536	0.90974	0.144264	0.0348783	0.043
Digoxin	20830-75-5	25 nM	0.175161	0.909705	0.0931396	0.0648283	0.043
Loxapine Succinate	27833-64-3	25 µM	1.16461	0.908354	0.103476	0.0234936	0.033
Tamoxifen Citrate	54965-24-1	25 µM	0.313515	0.908233	0.110879	0.0145858	0.033
Methylprednisolone	83-43-2	25 µM	0.872773	0.907638	0.0251223	0.0126031	0.029
Ketorolac Tromethamine	74103-07-4	25 µM	0.933675	0.907481	0.0383376	0.0240353	0.029
Meloxicam	71125-38-7	25 µM	0.808382	0.907107	0.0657621	0.00865198	0.027
Pantoprazole	102625-70-7	25 µM	0.849573	0.90654	0.0341451	0.00443774	0.024
Sunitinib Malate	341031-54-7	250 nM	0.86139	0.905768	0.0887783	0.0309011	0.021
Enalaprilat Maleate	76095-16-4	25 µM	0.23572	0.90531	0.0723844	0.048221	0.019
Oxybutynin Chloride	1508-65-2	25 µM	0.895122	0.904315	0.0487216	0.021855	0.016
Hexachlorophene	70-30-4	2.5 µM	0.432942	0.903726	0.0352028	0.0161691	0.014
Colistimethate·Na	8068-28-8	25 µM	1.13336	0.90313	0.101794	0.01859	0.013
Meclofenamate·Na	6385-02-0	25 µM	0.293433	0.902863	0.0320637	0.0308464	0.012
Mifepristone	84371-65-3	25 µM	0.424349	0.902623	0.0538498	0.0209308	0.011
Capsaicin	404-86-4	25 µM	0.901082	0.902541	0.0802525	0.0206397	0.011
Fenoprofen Calcium	53746-45-5	25 µM	0.313742	0.900579	0.15339	0.0498379	0.008
Hydrochlorothiazide	58-93-5	25 µM	0.410538	0.900551	0.0878105	0.0441917	0.008
Efavirenz	154598-52-4	25 µM	0.627776	0.90011	0.0187404	0.0170176	0.007
Clobetasol Propionate	25122-46-7	25 µM	0.881044	0.897667	0.177402	0.0153352	0.004
Clomiphene Citrate	50-41-9	25 µM	0.792709	0.897	0.0563979	0.0125627	0.004
Nystatin	1400-61-9	25 µM	0.728722	0.894389	0.114061	0.00844123	0.002
Bortezomib	179324-69-7	25 nM	0.112131	0.894064	0.112044	0.063815	0.002
Oxytetracycline·HCl	2058-46-0	25 µM	0.884331	0.893964	0.101217	0.0142066	0.002
Tazarotene	118292-40-3	25 µM	0.698298	0.89393	0.180072	0.0215076	0.002
Sotalol·HCl	959-24-0	25 µM	0.267652	0.893293	0.169896	0.0594741	0.002
Loteprednol Etabonate	82034-46-6	25 µM	1.08383	0.892172	0.067206	0.0267157	0.001
Estradiol	50-28-2	25 µM	0.710615	0.892094	0.101825	0.0264661	0.001
Mycophenolate Mofetil	128794-94-5	25 µM	0.203048	0.891948	0.0388985	0.00813949	0.001
Terconazole	67915-31-5	25 µM	0.299218	0.891066	0.112964	0.0164839	0.001
Raloxifene·HCl	82640-04-8	25 µM	0.674885	0.890974	0.0439154	0.015765	0.001
Cabergoline	81409-90-7	25 µM	0.234075	0.889127	0.08007	0.0201453	<0.001
Rifapentine	61379-65-5	25 µM	0.275208	0.887375	0.0885004	0.0254475	<0.001
Fosphenytoin·Na Pentahydrate	92134-98-0	25 µM	0.497569	0.886593	0.0740276	0.0581654	<0.001
Fenoldopam Mesylate	67227-57-0	25 µM	0.271731	0.886048	0.125798	0.0595481	<0.001
Calcitriol	32222-06-3	25 µM	0.893452	0.884795	0.0881273	0.00634485	<0.001
Imipenem	64221-86-9	25 µM	0.344479	0.883152	0.126818	0.0631676	<0.001
Acitretin	55079-83-9	25 µM	0.6254	0.883064	0.112735	0.0214188	<0.001
Dinoprostone	363-24-6	25 µM	0.398555	0.880456	0.108169	0.0193253	<0.001
Tretinoin	302-79-4	25 µM	1.01572	0.880272	0.11217	0.0307807	<0.001
Pentamidine Isethionate	140-64-7	25 µM	0.60091	0.877871	0.0549121	0.0209073	<0.001
Arsenic Trioxide	1327-53-3	25 µM	0.50268	0.876262	0.071926	0.0132924	<0.001
Alprostadil	745-65-3	25 µM	0.729536	0.872112	0.119109	0.00937381	<0.001
Bimatoprost	155206-00-1	25 µM	0.307127	0.870261	0.0905632	0.0246617	<0.001
Isotretinoin (13-Cis-Retinoic Acid)	4759-48-2	25 µM	1.02134	0.864083	0.110871	0.0303198	<0.001
Podofilox	518-28-5	25 nM	0.0354851	0.862724	0.0177222	0.0260945	<0.001
Doxycycline Monohydrate	17086-28-1	25 µM	0.266126	0.86132	0.0510299	0.0207427	<0.001
Vecuronium Bromide	50700-72-6	25 µM	0.29438	0.858394	0.130994	0.0433925	<0.001
Lopinavir	192725-17-0	25 µM	0.373204	0.854558	0.0287615	0.00772153	<0.001
Ampicillin Trihydrate	7177-48-2	25 µM	1.17397	0.849367	0.0676183	0.050114	<0.001
Ketoconazole	65277-42-1	25 µM	0.56429	0.839674	0.035148	0.0127327	<0.001
Erlotinib	183321-74-6	25 µM	0.666334	0.838409	0.0398423	0.0259134	<0.001
(±)-Atenolol	29122-68-7	25 µM	1.14269	0.835689	0.0867943	0.0178823	<0.001
Tacrolimus (Fk506)	104987-11-3	25 µM	0.407806	0.830167	0.0447359	0.0649662	<0.001
Pimecrolimus	137071-32-0	25 µM	0.692378	0.822346	0.0990815	0.0213594	<0.001
Dasatinib	302962-49-8	2.5 µM	1.02697	0.816068	0.0634176	0.00279472	<0.001
Demeclocycline·HCl	64-73-3	25 µM	0.218586	0.810524	0.0391661	0.0277441	<0.001
Orlistat (Tetrahydrolipstatin)	96829-58-2	25 µM	0.354657	0.808431	0.0743303	0.0431731	<0.001
Temazepam	846-50-4	25 µM	0.915907	0.804697	0.0317345	0.036836	<0.001
Dactinomycin (= Actinomycin D)	50-76-0	25 nM	0.490195	0.784431	0.105514	0.0194634	<0.001
Everolimus	159351-69-6	2.5 µM	0.551731	0.760813	0.0721632	0.0149056	<0.001
Sirolimus (Rapamycin)	53123-88-9	2.5 µM	0.625574	0.758086	0.0741311	0.00331663	<0.001
Temsirolimus	162635-04-3	25 µM	0.357833	0.685954	0.152523	0.0181771	<0.001
