# Supplementary material for: Mevalonate Pathway Regulates Cell Size Homeostasis and Proteostasis through Autophagy
Source: Cell Rep. 2015 Dec 10;13(11):2610–20. doi: 10.1016/j.celrep.2015.11.045 (PMC4709259; doi:10.1016/j.celrep.2015.11.045)
Supplement: Table S2. siRNAs and dsRNAs Used, Related to Figures 2, 3, 4, and 5 [file mmc3.xlsx]

## Sheet: Table S2
Supplemental Table S2 refers to Figures 2-5. siRNAs and dsRNAs used.
All oligos were from Integrated DNA Technologies.
siRNAs						dsRNAs			Kc167 cell size changes in Rab RNAi screen
IDT code	Target region	Target gene				Target name	Forward primer sequence	Reverse primer sequence	Average FSC-A	StDev FSC-A
HSC.RNAI.N024887.12.1	CDS/5-6	DHDDS				RabX1	TAA TAC GAC TCA CTA TAG GGC TGG CCA GGA GCG GTA TC	TAA TAC GAC TCA CTA TAG GGC GTG TGA CTG AAG GCA GTG T	1.04661	0.0103563
HSC.RNAI.N024887.12.3	3'UTR/9	DHDDS				ltd	TAA TAC GAC TCA CTA TAG GGA CCG TTA GAC CAG AAC CAC A	TAA TAC GAC TCA CTA TAG GGG AAG ATG GGC GAC TCC TTG	1.0262	0.0125343
HSC.RNAI.N014317.12.1	CDS/12	PDSS1				Rab11	TAA TAC GAC TCA CTA TAG GGC GTG ACG TTA TTG GGA GTG A	TAA TAC GAC TCA CTA TAG GGA TCG TAC TCG TCT TCT CTT GCA C	1.09954	0.0117859
HSC.RNAI.N014317.12.2	CDS/5	PDSS1				Rab2	TAA TAC GAC TCA CTA TAG GGC AGC CGC TTC TGT AAA AGC TA	TAA TAC GAC TCA CTA TAG GGA CCT CAC TGA AAT CGA ATC ACA	1.0308	0.0320799
HSC.RNAI.N004462.12.1	3'UTR/8	FDFT1				Rab21	TAA TAC GAC TCA CTA TAG GGC GGT TGG CGC TCA ATA TGT A	TAA TAC GAC TCA CTA TAG GGA GGG CAA GAA AAT CGA ATG A	1.00603	0.0317818
HSC.RNAI.N004462.12.4	CDS/2	FDFT1				Rab26	TAA TAC GAC TCA CTA TAG GGC GAA ACG CAT GGA GAA TCT T	TAA TAC GAC TCA CTA TAG GGT GGT TTG CCG TTG CTA T	1.02311	0.0250951
HSC.RNAI.N002004.12.1	CDS/3	FDPS				Rab27	TAA TAC GAC TCA CTA TAG GGG AGC ACG GGA TAC ACT CCT G	TAA TAC GAC TCA CTA TAG GGG AAG GGA CCT TCA ACC ACC T	1.03768	0.0206412
HSC.RNAI.N002004.12.2	CDS/9	FDPS				Rab3	TAA TAC GAC TCA CTA TAG GGC GTG GCC CTG TGT TTG TAT T	TAA TAC GAC TCA CTA TAG GGT TGT CTG TTC GAT TTC ACC G	1.01939	0.0196216
HSC.RNAI.N005023.12.1	3'UTR/9	PGGT1B				Rab35	TAA TAC GAC TCA CTA TAG GGG ATC GCG ACT CTC CAC TTT T	TAA TAC GAC TCA CTA TAG GGT CGT GTT TTT CCA AAG ATC AA	1.00961	0.0204548
HSC.RNAI.N005023.12.3	check!!	PGGT1B				Rab39	TAA TAC GAC TCA CTA TAG GGA CAG TTG GCG TCG ACT TCT T	TAA TAC GAC TCA CTA TAG GGA ACA TGA TGA CTT TTC CGG C	1.04631	0.0171971
HSC.RNAI.N182836.12.1	CDS/10	RABGGTA				Rab5	TAA TAC GAC TCA CTA TAG GGT GAA ATT TCC AAC GAG AGA TTT G	TAA TAC GAC TCA CTA TAG GGC GAC ACG ATG AAA TCT CCA A	1.0252	0.00815054
HSC.RNAI.N182836.12.2	CDS/14	RABGGTA				Rab6	TAA TAC GAC TCA CTA TAG GGG AGC GGA GCG AGA AGA GAG T	TAA TAC GAC TCA CTA TAG GGG CAT GAT GAT GAC GTC GCT A	1.00223	0.0173867
HSC.RNAI.N002028.12.2	CDS/12	FNTB				Rab7	TAA TAC GAC TCA CTA TAG GGA AGT TAT CAA CGA TTT CCC CG	TAA TAC GAC TCA CTA TAG GGG CGG TCG GTC AGA AAC AT	0.994501	0.0305874
HSC.RNAI.N002028.12.3	3'UTR/12	FNTB				Rab9	TAA TAC GAC TCA CTA TAG GGA CAG TCC GGG CAA GAA AGT	TAA TAC GAC TCA CTA TAG GGA CAT TCT GAT TGC CTT ATG CG	1.01823	0.0254847
HSC.RNAI.N004161.12.1	CDS/6	Rab1a				RabX6	TAA TAC GAC TCA CTA TAG GGT ACT ACA AGT TCG CCG AGG G	TAA TAC GAC TCA CTA TAG GGA AAA ATG CAT CTC TGC GTG A	0.990529	0.0265707
HSC.RNAI.N004161.12.2	3'UTR/6	Rab1a				Rab23	TAA TAC GAC TCA CTA TAG GGG CCG GTT CCG ATA TCT CAC	TAA TAC GAC TCA CTA TAG GGG AAT TGG CAA AGG GAT TTC A	1.02595	0.00846731
HSC.RNAI.N004663.12.3	3'UTR/5	Rab11a				Rab30	TAA TAC GAC TCA CTA TAG GGG CGG CTC CAA CTC TAG TCA A	TAA TAC GAC TCA CTA TAG GGT TCT TTC TGT AAA CCA AAG GGG	1.01387	0.0276622
HSC.RNAI.N004663.12.2	CDS/2	Rab11a				Rab1	TAA TAC GAC TCA CTA TAG GGG CCC AGT TAG GCA TTC CAT	TAA TAC GAC TCA CTA TAG GGG ATC TGG ATC TGG AGC TGG T	1.10923	0.0182764
HSC.RNAI.N004218.12.1	CDS/5	Rab11b				Rab4	TAA TAC GAC TCA CTA TAG GGA GCT GCT CTC CGT AAC TT	TAA TAC GAC TCA CTA TAG GGA ATG CCG AGT GTA TTC TGT TCA	0.999412	0.0236841
HSC.RNAI.N004218.12.2	3'UTR/5	Rab11b				Rab18	TAA TAC GAC TCA CTA TAG GGA TAC GTC GCT TCG TGG AGA A	TAA TAC GAC TCA CTA TAG GGT CCA CCA CAT CTT TGA ACA CA	1.00912	0.0164703
HSC.RNAI.N001080467.12.1	Unavailable/34	Myo5b				RabX5	TAA TAC GAC TCA CTA TAG GGG AAC CTG CTG TTA CCC CAA C	TAA TAC GAC TCA CTA TAG GGC AAT ATT CCG CCT GAA GCT C	1.02375	0.0303945
HSC.RNAI.N001080467.12.3	Unavailable/25	Myo5b				Rab9Fb	TAA TAC GAC TCA CTA TAG GGC AAC AAG TGT GAT GAT CT	TAA TAC GAC TCA CTA TAG GGA TTT TTC GCA AAT TTC CCG T	1.04388	0.0327935
HSC.RNAI.N020387.12.1	CDS/4	Rab25				Rab40	TAA TAC GAC TCA CTA TAG GGA CCA TAC CCA TAC CCA TTA CCA	TAA TAC GAC TCA CTA TAG GGT CAA TTC GCC TTT GTG TGT G	1.03079	0.0285787
HSC.RNAI.N020387.12.2	CDS/1	Rab25				Rab10	TAA TAC GAC TCA CTA TAG GGG CAT GGG CCA CGT TAG TTA	TAA TAC GAC TCA CTA TAG GGG TCG ACA TAG AAA GCG AAA GC	1.04303	0.0378861
HSC.RNAI.N001002814.12.1	Unavailable/6	RAB11FIP1				Rab8	TAA TAC GAC TCA CTA TAG GGA CGG GCG TAA TTA GAA AGC A	TAA TAC GAC TCA CTA TAG GGA ACT GAC TGA CTT CCT CTC CGA	1.03779	0.0132996
HSC.RNAI.N001002814.12.2	Unavailable/6	RAB11FIP1				Rab14	TAA TAC GAC TCA CTA TAG GGG CAG GAA ACC AAG CAA AAC A	TAA TAC GAC TCA CTA TAG GGG AGG ACA ATT GGC CAT GAA T	0.97992	0.0119638
HSC.RNAI.N014904.12.1	3'UTR/5	RAB11FIP2				RabX4	TAA TAC GAC TCA CTA TAG GGC TGG CCA GGA GAG ATT	TAA TAC GAC TCA CTA TAG GGT GAA GGT TCC TAG GCC ATT G	1.05083	0.0146729
HSC.RNAI.N014904.12.2	3'UTR/5	RAB11FIP2				Rab9Db	TAA TAC GAC TCA CTA TAG GGC TCG GAT AAC CAA TTC ACC G	TAA TAC GAC TCA CTA TAG GGG TGA CTC TTC AGC GTC CTC C	1.00788	0.0101754
HSC.RNAI.N015470.12.1	3'UTR/5	RAB11FIP5				Rab9E	TAA TAC GAC TCA CTA TAG GGA CAA GAC ACC GGA GCA CTC T	TAA TAC GAC TCA CTA TAG GGC CAT TGC CAA CGA GCT AAA T	1.01384	0.0051003
HSC.RNAI.N015470.12.2	3'UTR/5	RAB11FIP5				Rab9Fa	TAA TAC GAC TCA CTA TAG GGA TAG AAG GGA GTG CAG CGT G	TAA TAC GAC TCA CTA TAG GGA AGA TGT CAA GCT GAA CGG G	1.00704	0.00730983
						RabX2	TAA TAC GAC TCA CTA TAG GGT TTA AGG TTC TCG TCC TGG G	TAA TAC GAC TCA CTA TAG GGT CCT CCT CTT CCT GCT CAG A	1.03555	0.00840392
						Rab19	TAA TAC GAC TCA CTA TAG GGA CAA GTG CGA TTT GGA GGA G	TAA TAC GAC TCA CTA TAG GGC GTA TTT GCC TCT CTG AGC A	1.04609	0.0112493
